# Supplementary material for: Comparison of chemo-mechanical and conventional caries removal methods in 6-to-12-year-old children: Randomized clinical trial
Source: PLoS One. 2026 Jan 16;21(1):e0339771. doi: 10.1371/journal.pone.0339771 (PMC12810845; doi:10.1371/journal.pone.0339771)
Supplement: S3 File — (XLSX) [file pone.0339771.s003.xlsx]

## Sheet: Sheet1
id	age	sex	ethnicity	father_occup	father_edulevel	mother_occup	mother_edulevel	conven_dentition	conven_location	conven_severity	conven_beforebacteria	conven_afterbacteria		conven_timetaken	cmcr_franklrating	cmcr_dentition	cmcr_location	cmcr_severity	cmcr_beforebacteria	cmcr_afterbacteria		cmcr_timetaken	conven_franklrating		agegroup	conven_diffraw	cmcr_diffraw	timediff	fratingdiff	new_conven_dentition	new_cmcr_dentition
1	6	Female	Hausa	Civil servant	Tertiary	Trader/Business	Tertiary	First primary molar	Lower Left	ICDAS code 4	1420000	410000		270	2	First primary molar	Lower Right	ICDAS code 4	1820000	720000		410	3		< 10 years	1010000	1100000	140	1	Primary	Primary
2	12	Female	Hausa	Teacher	Tertiary	Unemployed/Housewife	Secondary	First permanent molar	Lower Right	ICDAS code 5	1760000	280000		182	3	First permanent molar	Lower Left	ICDAS code 5	1120000	500000		494	3		10 & above	1480000	620000	312	0	Permanent	Permanent
3	11	Female	Hausa	Civil servant	Tertiary	Unemployed/Housewife	Secondary	Second primary molar	Lower Right	ICDAS code 4	830000	0		181	3	Second primary molar	Lower Left	ICDAS code 4	1630000	530000		438	3		10 & above	830000	1100000	257	0	Primary	Primary
4	7	Male	Hausa	Teacher	Tertiary	Unemployed/Housewife	Secondary	Second primary molar	Lower Left	ICDAS code 5	1100000	0		207	3	First primary molar	Lower Right	ICDAS code 4	1680000	410000		423	2		< 10 years	1100000	1270000	216	-1	Primary	Primary
5	9	Female	Fulani	Trader/Business	Tertiary	Civil servant	Tertiary	First permanent molar	Upper Right	ICDAS code 5	2900000	1480000		192	3	Second primary molar	Upper Left	ICDAS code 5	2980000	610000		943	3		< 10 years	1420000	2370000	751	0	Permanent	Primary
6	6	Female	Hausa	Civil servant	Tertiary	Unemployed/Housewife	Secondary	Second primary molar	Lower Right	ICDAS code 4	920000	0		389	2	Second primary molar	Upper Left	ICDAS code 5	1020000	32		791	3		< 10 years	920000	1019968	402	1	Primary	Primary
7	10	Male	Yoruba	Civil servant	Tertiary	Others	Tertiary	First primary molar	Lower Left	ICDAS code 4	1600000	330000		470	3	Second primary molar	Lower Right	ICDAS code 4	880000	0		887	3		10 & above	1270000	880000	417	0	Primary	Primary
8	10	Female	Hausa	Trader/Business	Secondary	Civil servant	Tertiary	Second primary molar	Lower Right	ICDAS code 5	1450000	280000		120	3	Second primary molar	Lower Left	ICDAS code 5	1230000	440000		380	4		10 & above	1170000	790000	260	1	Primary	Primary
9	10	Female	Hausa	Civil servant	Tertiary	Teacher	Tertiary	Second primary molar	Upper Right	ICDAS code 4	1820000	320000		273	3	Second primary molar	Lower Left	ICDAS code 5	2200000	1400000		981	4		10 & above	1500000	800000	708	1	Primary	Primary
10	12	Male	Hausa	Civil servant	Tertiary	Civil servant	Tertiary	First permanent molar	Lower Left	ICDAS code 5	1730000	0		402	4	First permanent molar	Lower Right	ICDAS code 5	2600000	900000		881	4		10 & above	1730000	1700000	479	0	Permanent	Permanent
11	9	Female	Fulani	Civil servant	Tertiary	Trader/Business	Secondary	First primary molar	Upper Left	ICDAS code 4	1380000	150000		173	3	First primary molar	Lower Right	ICDAS code 5	810000	170000		457	3		< 10 years	1230000	640000	284	0	Primary	Primary
12	10	Male	Hausa	Civil servant	Tertiary	Teacher	Tertiary	Second primary molar	Lower Left	ICDAS code 5	980000	0		263	4	Second primary molar	Lower Right	ICDAS code 5	1080000	510000		660	4		10 & above	980000	570000	397	0	Primary	Primary
13	8	Male	Fulani	Trader/Business	Secondary	Unemployed/Housewife	Secondary	First primary molar	Upper Right	ICDAS code 4	1280000	380000		240	3	First primary molar	Upper Left	ICDAS code 4	0	0		310	2		< 10 years	900000	0	70	-1	Primary	Primary
14	9	Male	Hausa	Civil servant	Tertiary	Unemployed/Housewife	Secondary	Second primary molar	Upper Right	ICDAS code 4	2300000	480000		313	4	Second primary molar	Lower Left	ICDAS code 5	1960000	520000		768	4		< 10 years	1820000	1440000	455	0	Primary	Primary
15	9	Male	Hausa	Civil servant	Tertiary	Civil servant	Tertiary	First permanent molar	Lower Right	ICDAS code 4	2840000	810000		232	4	First permanent molar	Lower Left	ICDAS code 4	2110000	400000		993	4		< 10 years	2030000	1710000	761	0	Permanent	Permanent
16	7	Male	Fulani	Civil servant	Tertiary	Unemployed/Housewife	Primary	Second primary molar	Lower Left	ICDAS code 4	1460000	400000		430	2	First primary molar	Lower Right	ICDAS code 4	1820000	800000		892	2		< 10 years	1060000	1020000	462	0	Primary	Primary
17	8	Male	Hausa	Trader/Business	Secondary	Unemployed/Housewife	Primary	Second primary molar	Lower Left	ICDAS code 4	3000000	860000		250	3	Second primary molar	Lower Right	ICDAS code 4	1200000	400000		960	3		< 10 years	2140000	800000	710	0	Primary	Primary
18	6	Male	Hausa	Teacher	Quaranic	Trader/Business	Secondary	First primary molar	Lower Right	ICDAS code 5	720000	0		201	3	Second primary molar	Lower Left	ICDAS code 5	1420000	0		580	3		< 10 years	720000	1420000	379	0	Primary	Primary
19	7	Male	Hausa	Others	Tertiary	Civil servant	Tertiary	First primary molar	Upper Left	ICDAS code 5	910000	150000		243	3	Second primary molar	Upper Right	ICDAS code 5	640000	180000		456	3		< 10 years	760000	460000	213	0	Primary	Primary
20	6	Female	Kanuri	Civil servant	Tertiary	Unemployed/Housewife	Tertiary	First primary molar	Upper Right	ICDAS code 4	1980000	560000		490	3	First primary molar	Upper Left	ICDAS code 5	0	0		807	3		< 10 years	1420000	0	317	0	Primary	Primary
21	7	Male	Hausa	Civil servant	Tertiary	Trader/Business	Secondary	Second primary molar	Lower Left	ICDAS code 4	560000	0		237	3	Second primary molar	Lower Right	ICDAS code 4	720000	180000		633	4		< 10 years	560000	540000	396	1	Primary	Primary
22	9	Male	Hausa	Trader/Business	Secondary	Unemployed/Housewife	Quaranic	First permanent molar	Lower Left	ICDAS code 4	2460000	1020000		310	3	First permanent molar	Lower Right	ICDAS code 4	1880000	980000		903	4		< 10 years	1440000	900000	593	1	Permanent	Permanent
23	10	Male	Hausa	Others	Secondary	Trader/Business	Primary	First permanent molar	Lower Left	ICDAS code 5	1820000	160000		173	4	First permanent molar	Upper Right	ICDAS code 5	2100000	520000		1021	3		10 & above	1660000	1580000	848	-1	Permanent	Permanent
24	12	Female	Hausa	Trader/Business	Secondary	Unemployed/Housewife	Quaranic	First permanent molar	Lower Left	ICDAS code 4	2200000	740000		297	4	First permanent molar	Lower Right	ICDAS code 4	2960000	1010000		1089	4		10 & above	1460000	1950000	792	0	Permanent	Permanent
25	10	Male	Kanuri	Civil servant	Tertiary	Trader/Business	Secondary	Second primary molar	Lower Left	ICDAS code 4	2530000	400000		181	4	First primary molar	Lower Right	ICDAS code 5	1120000	380000		671	4		10 & above	2130000	740000	490	0	Primary	Primary
26	11	Male	Fulani	Civil servant	Tertiary	Civil servant	Tertiary	First primary molar	Upper Left	ICDAS code 4	620000	0		194	4	Second primary molar	Upper Right	ICDAS code 4	720000	100000		583	4		10 & above	620000	620000	389	0	Primary	Primary
27	11	Male	Hausa	Civil servant	Tertiary	Civil servant	Tertiary	Second primary molar	Upper Right	ICDAS code 4	1200000	140000		210	4	First primary molar	Upper Left	ICDAS code 4	1690000	520000		321	4		10 & above	1060000	1170000	111	0	Primary	Primary
28	9	Male	Hausa	Artisan	Quaranic	Unemployed/Housewife	Quaranic	First permanent molar	Upper Right	ICDAS code 5	1610000	240000		473	3	First permanent molar	Upper Left	ICDAS code 4	1200000	200000		953	2		< 10 years	1370000	1000000	480	-1	Permanent	Permanent
29	9	Female	Hausa	Trader/Business	Secondary	Unemployed/Housewife	Secondary	Second primary molar	Upper Right	ICDAS code 4	0	0		153	3	Second primary molar	Upper Left	ICDAS code 4	1730000	810000		321	3		< 10 years	0	920000	168	0	Primary	Primary
30	12	Female	Hausa	Civil servant	Tertiary	Artisan	Secondary	First permanent molar	Lower Right	ICDAS code 4	1060000	400000		274	4	First permanent molar	Lower Left	ICDAS code 5	890000	400000		881	4		10 & above	660000	490000	607	0	Permanent	Permanent
31	10	Male	Hausa	Trader/Business	Tertiary	Trader/Business	Secondary	Second primary molar	Lower Right	ICDAS code 5	1610000	180000		147	4	Second primary molar	Lower Left	ICDAS code 5	1980000	800000		353	3		10 & above	1430000	1180000	206	-1	Primary	Primary
32	12	Male	Hausa	Trader/Business	Secondary	Unemployed/Housewife	Secondary	First permanent molar	Upper Left	ICDAS code 5	2900000	8100002		398	3	First permanent molar	Lower Right	ICDAS code 4	2340000	1600000		893	3		10 & above	-5200002	740000	495	0	Permanent	Permanent
33	10	Female	Hausa	Civil servant	Tertiary	Unemployed/Housewife	Tertiary	First permanent molar	Lower Left	ICDAS code 4	2400000	500000		240	3	First permanent molar	Lower Left	ICDAS code 4	2650000	1100000		715	2		10 & above	1900000	1550000	475	-1	Permanent	Permanent
